# Supplementary material for: Understanding the use of patient-reported data by health care insurers: A scoping review
Source: PLoS One. 2020 Dec 28;15(12):e0244546. doi: 10.1371/journal.pone.0244546 (PMC7769438; doi:10.1371/journal.pone.0244546)
Supplement: S4 File — (XLSX) [file pone.0244546.s004.xlsx]

## Sheet: Results table
S4 File. Charting form of the documents retrieved in the systematic and non-systematic search following a structure, process, outcome organization.
Source	Year	Setting	Description of the key topics	Type of indicators						Use and functions of the indicators
				Structure	Process	Outcome
						Clinical	Patient-reported
							Patient-reported outcome measure	Patient-reported experience measure	Patient satisfaction measure
Hornbrook and Goodman	1996	USA	Prediction modeling using self-reported data.				RAND-36 Health survey to measure perceived and functional health status, and information on self-reported morbidity (disease classes included: asthma/COPD/chronic bronchitis, diabetes, myocardial infarction, arthritis, depression, heart problems and hypertension).			Identification of individuals at a higher-risk.
Figueras et al.	2005	Multiple	Discussion on how purchasing might be used to improve the performance of health service providers. Mentions generic quality and performance indicators, without specifying which indicators.							Procurement of services.
Fleishman et al.	2006	USA	Prediction modeling of medical expenditures with data collected with the SF-12 instrument.				Self-reported data on current medical conditions and its characteristics (high blood pressure, coronary heart disease, angina, myocardial infarction, diabetes, asthma, stroke, emphysema) and the use of the SF-12 instrument.			Identification of patients who are likely to be eligible for intensive case management programs.
Green and Foels	2007	USA	Asthma management program to improve health outcomes and reduce costs analyzed through the patient lenses.			Intermittent and persistent asthma, defined as 2 or more office visits, emergency department visits, hospitalizations within 12 months, asthma classification, pulmonary function tests and symptoms.	Based on the Asthma Control Test.			Healthcare program development.
Ose et al.	2008	Germany	The effects of patient information availability and quality for health promotion and prevention to strengthen the patient voice.		Social, clinical, and communication competences of doctors; coordination of treatment process; cooperation between doctors with other professional groups.		Psychosocial outcome quality (e.g. increased disease literacy) and somatic outcome quality (e.g. recovery with the ability to work again).	Competence of personnel and travel distance to home.	Characteristics of the provider (e.g. technical equipment, QoC) and hospitality-related aspects (e.g. quality of meals).	Quality reporting.
van den Berg et al.	2008	Netherlands	Consumer preferences about insurance plan choice and switching decisions based on pricing and quality attributes.			Presence of chronic conditions (asthma/COPD and diabetes), medical consumptions within the past 6 to 18 months.			Quality of contracted care and quality of providing customer-oriented services by insurers.	Cream skimmer in supplemental insurances.
Damman et al.	2009	Netherlands	The use of multilevel regression to identify case-mix adjusters in consumer assessments of healthcare.				Self-rated health status.	Customer quality index (the Experience with Healthcare and Health insurer instrument).		Analyze and report on a provider’s performance.
Elbel and Schlesinger	2009	USA	The contrast between the prospective and responsive choice of health insurance plans and its effects on quality.				Health status.	Consumer experience and responsiveness.	Complaint management.	Complaints as a means to understand the decision-making of consumers regarding the uptake of a health plan. Reporting on quality shortcomings.
Adrian	2010	Germany	Quality reporting of providers by the statutory insurer AOK-ArztNavigator.					Discussion of the "Doctors navigator" program of a German insurer where patients are asked about their care experiences doctors' practices (e.g. waiting times in the practice, doctor-patient communication, organisation of the practice, informations delivered by the doctors to inform patient about illness).		Quality assessment of outpatient services via a web-portal.
Bitzer et al.	2010	Germany	Hospital report that includes patient-reported data.		Length of hospital stay, pre- and post-operative care, the occurrence of complications.		Charlson-index for comorbidity measures; Lequesne Index for hip and knee joint diseases (German version); Nottingham Health Profile (NHP) to assess health related quality of life.		General satisfaction with the outcome of the operation and the likelihood of a recommendation.	Hospital quality reporting based on data from a German insurer.
Delnoij et al.	2010	Netherlands	Discussion about the lack of coordination of the use of indicators to measure quality of care and the efforts that are needed to develop a common national set of indicators to measure the performance of providers (Consumer quality index to measure patient experiences).					Consumer quality index.		Performance assessment of providers for P4P and selective contracting.
Nickel et al.	2010	Germany	Effects of an integrated healthcare program on patient satisfaction, length of stay and waiting time for rehabilitation in hospital care services.	Healthcare setting (e.g. size and region of the care provider); also includes satisfaction measures (e.g. lodging).	Mode of admission, length of stay, waiting time for inpatient rehabilitation, hospital stay within the last 3 years. Also highlighted satisfaction measures related to aftercare and rehabilitation, patient education, physicians and nurses.	Diagnosis, severity and medical procedures.	SF-12 (German version).	The perceived overall quality of care within the program.	Patient satisfaction based on the instrument FK-P developed by the Department of Medical Sociology, University Medical Center Hamburg. Overall satisfaction with hospital care	Provider assessment of an integrated care program for cardiovascular disease.
PPRQ	2010	Germany	Discussion of the patient-reported provider ranking initiative by German statutory insurer.					Also discusses the "Doctors navigator" program of a German insurer; it related with Adrian (2010).		Collection of patient-reported data and the establishment of a quality reporting initiative.
Vallance-Owen	2011	UK	A working day of Andrew Vallance Owen, BUPA's Group Medical Director.				Focus on the implementation of PROMs without specifying which.			Use of PROMs in BUPA hospitals for quality assurance and improvement.
Wendel et al.	2011	Netherlands	Complaints management and its effects on customer trust and satisfaction.						Consumer complaint satisfaction and overall satisfaction with the company after complaint handling.	Complaints management, handling consumers’ needs and preferences for the development of insurance products.
Cacace	2012	Multiple	A presentation about public reporting in healthcare systems, with a special focus on the performance of providers.	Size of the care provider and measures on the task force (e.g. doctor’s specialization).						Hospital’s quality and performance reporting.
Roos and Schut	2012	Netherlands	The effects of the insurance reform act on underwriting practices of basic insurance and supplemental insurance.			Medical prescriptions, contact with a medical specialist and the use of home care.	Self-reported health status, SF-36 scoring on mental health and self-reported disorders.			Tools for risk selection and prediction.
Hofmann and Browne	2013	Germany	Evolution of long-term insurance contracts and risk profiling.						Mention to the importance of considering consumer choices.	Better understanding about private health insurance policy retention mechanisms and a policyholder’s profile.
National Quality Forum	2013	USA	The use of patient-reported outcome for performance measure (PRO-PM).				Western Ontario and McMaster Universities Osteoarthritis Index and PRO-PM.			Purchasing of services with the use of PRO-PM.
Rupprecht and Schulte	2013	Germany	Discussion about reforms and the use of tools (e.g. online reporting of hospital performance) that enhance the involvement of patients in decision-making.			Complication rate.		Patients' experience questionnaire (PEQ) developed by German insurers.	Patient satisfaction with treatment at the hospital (part of the PEQ).	Reporting on hospital performance (including patient-reported data) via a customized platform.
Smith and Street	2013	Non-specific	Challenges associated with the use of health outcomes data to inform decision-making and performance measurement.			Symptom scores or blood pressure readings, diagnosis, severity.	Health status measures and self-assessed health.			Purchasing and benchmarking.
Cashin et al.	2014	Multiple	Discussion of pay-for-performance programs, in general; brief mention of the use of patient experience.		Records and information; information for patients; practice management.	Presence of chronic condition.		Length of GP consultations.		P4P scheme to reward/penalize providers based on performance.
Damberg et al.	2014	USA	Discussion of the effects of value-based purchasing programs.	Quality certifications (e.g. National Committee for Quality Assurance certification or patient-centered medical home certification). Other measures included refer to personnel.	Emergency care use, prescription of generic drugs, length of hospital stays.	Readmissions, mortality, complications and total cost of care.	QALY, patient-reported functional limitations, health status.	Consumer Assessment of Healthcare Providers and Systems survey (CAHPS) and Hospital Consumer Assessment of Healthcare Providers and Systems survey (HCAHPS).		Value-based purchasing and the use of performance-based payment strategies.
Klakow-Franck	2014	Germany	The role of the regulatory GB-A norm as a quality assurance instrument in the healthcare system for measuring quality of care for the statutory health insurances.	Influence of structural and process quality on patients outcomes gauged with relevant patient-reported outcome measures (e.g. competence of doctor and nursing staff).	Influence of structural and process quality on patients outcomes gauged with relevant patient-reported outcome measures (e.g. success rates and complication rates)		States that PROMs are scarcely implemented in Germany, mainly as patient-reported risk factors.			Hospital performance and benchmark. Quality-based contracts with providers.
Ryan and Tompkins	2014	USA	Discussion about value-based purchasing at the insurer level and their use of quality and cost measures to improve efficiency among healthcare providers.	In one of the programs mentioned, the use of technology was considered as a measure.	Volume indicators (e.g. at least 5 hip total joint replacement surgeries a year) and claims-based measures (e.g. readmissions and complications).					Value-based purchasing and P4P.
Dreyer and Rodriguez	2016	USA and Europe	Framework for the collection and use of PROMs that suit all the stakeholders involved; discussion about the use of generic or disease-specific PROMs.				EQ-5D, Health Utility Index and Disease activity score (DAS28 – patient-reported version).			Use of PROMs.
Cunningham	2017	USA	Identification of patients who are likely to incur in high healthcare costs; predictor variables include a comprehensive set of self-reported measures of health, health behaviors and healthcare utilization. Comparison of claims data with self-reported measures data in predicting high healthcare costs.		Self-reported data on healthcare utilization (e.g. usual source of care, number of hospital stays and emergency room visits)	Claims data.	Self-reported chronic conditions, physical and mental health, work and daily activities limitations, assistance with personal care, use of special medical equipment, health behaviors (e.g. physical activity and smoking).			Predict risk groups.
Franklin et al.	2017	USA	Framework for the collection and use of PROMs that suit all the stakeholders involved; discussion about the use of generic or disease-specific PROMs.				SF-12 and Knee injury and Osteoarthritis Outcome Score (KOOS). Kaiser Permanente questionnaires: patient health (PHQ)-9 for depression screening and Functional Outcomes of Cancer Treatment (FACT)-G7			Stakeholder’s involvement in the process of developing PROMs.
IQTIG	2017	Germany	The general legal outline of quality contracts in Germany. Discussion about the conceptual framework for evaluation of the development of quality of care in Germany.				Quality of life: EQ-5D, SF-12 and SF-36. Joint symptomatic: WOMAC, KOOS, the Hip injury and Osteoarthritis Outcome Score (HOOS), the Hip Harris Score (HHS) and the Oxford Knee Score.			Quality contracting.
Squitieri et al.	2017	USA	The use of PROMs in value-based payment reforms (e.g. measure the performance of providers).				PRO-PM.			Purchasing of services.
Wiering et al.	2017	USA, UK, Germany, Netherlands	Discussion about the involvement of patients in the development of PROMs.			Overall health status, psychological health and complications.	HOOS-Physical Function Short form, KOOS-Physical Function Short form, EQ-5D and the NRS pain.			Co-design of patient-reported instruments with patients.
Wiering et al.	2017	USA, UK, Germany, Netherlands	Patient involvement in the development of PROMs.				Genetic Counseling Outcome Scale and Breast-Q.			PROMs co-designed with patients and its use for selective contracting.
AOK et al.	2018	Germany	Insights about the use of PREMs by German insurers to evaluate the quality of inpatient and outpatient providers.				Treatment success.	Patients’ Experience Questionnaire (general) designed by the authors, addressing several domains, such as: doctor/patient relationship, the information provided by doctor/nursing staff and service organization and management.	Willingness to recommend the provider.	Measure patient-reported experiences for quality reporting.
Ministrie van Volksgezondheid Welzijn en Sport	2018	Netherlands	Discussion of the effects of outcome-based healthcare.				Many are listed for breast cancer (e.g. EORTC QLQ-C30, EQ- 5D-5L, Breast-Q, FACT-ES).			Outcome based healthcare
Scholz et al.	2018	Germany	Discharge management program for elective total joint replacement surgeries: the use of digitalization and the cooperation between different players (e.g. statutory insurance, hospital corporations and rehab facilities).					Inderect mentions throughout on the importance of patient involvement in the whole health care process and the cooperative work between healthcare payer and healthcare provider.		Digitalization as a means to reduce costs and improve quality of care.
van Veghel et al.	2018	Netherlands	Development of a model for outcome-based purchasing between a hospital and a health insurer; discussion of the suitability of this model to monitor changes in quality of care over time.			Pre-existing clinical conditions, sociodemographic data, health status and process of recovery.				Development of a model for outcome-based purchasing.
Verkerk et al.	2018	Netherlands	Discussion about the development cycle for PROMs and their implementation in the Dutch healthcare setting.				Patient-reported data on clinical symptoms (e.g. pain, sleeping problems), functional status (e.g. performing a social role, sexual functioning) and self-perceived health status.			Use of PROMs for the purchasing of services.
Dohmen and van Raaij	2018	Netherlands	The setup of a best value procurement pilot by Zilveren Kruis for the purchasing of cataract surgeries.		Lead time first hospital visit –operation and availability of the operation room.	Peri- and postoperative complications.			Net promoter score.	Price negotiation and purchasing.
Moes et al.	2019	Netherlands	The fit for purpose and uses of emergency care quality indicators; discussion on who should be accountable for maintaining the indicators.	Availability of a Cardiovascular Intervention Center, Emergency Cardiovascular Care, Cardiac Care Unit and a cardiac rehabilitation ward.	Percentage of ST‐Elevation, myocardial infarction treatment, primary percutaneous coronary intervention and hospital's percentage of medication after hospital discharge for acute myocardial infarction.	Mortality rates, percentage of re-intervention.	Self-reported functional health.			Selective contracting.
Iqhealthcare	2019	Netherlands	Insight about the use of PROMs in the Dutch healthcare system.				Generic SF-36, EQ -5D, Quebec Low Back Pain Disability Scale, Neck disability index (NDI) and Parkinson Disability Questionnaire (PDQ).			Use of PROMs for selective contracting.
Safran and Higgins	2019	USA	General insight in value-based payments (VBP) and the use of PRO-PM.				Patient Health Questionaire-9 (PHQ-9), HOOS, KOOS and PRO-PM.			Use of PRO-PM for purchasing of services.
AOK	2020	Germany	Explanation of the Weisse Liste and the quality reporting system of the German insurer (AOK-ArztNavigator).					Patient experience with outpatient care provider regarding staff, quality of practice rooms, practice organization, medical equipment and doctor communication.		Platform for quality reporting for inpatient and outpatient services, including a questionnaire for the evaluation of patient experiences.
Empty cells indicate that information was not present or not clearly specified in the source document. Terms used are equal to those within the referred papers.
